# Supplementary material for: Polyhydroxybutyrate Rice Hull and Torrefied Rice Hull Biocomposites
Source: Polymers (Basel). 2022 Sep 17;14(18):3882. doi: 10.3390/polym14183882 (PMC9501343; doi:10.3390/polym14183882)
Supplement: Supplementary file 1 [file polymers-14-03882-s001.zip]

Archive with 1 entries (1 files):
- polymers-1894369-supplementary.pdf
